# Supplementary material for: Neutrophil Extracellular Traps Upregulate p21 and Suppress Cell Cycle Progression to Impair Endothelial Regeneration after Inflammatory Lung Injury
Source: J Clin Med. 2024 Feb 20;13(5):1204. doi: 10.3390/jcm13051204 (PMC10931969; doi:10.3390/jcm13051204)
Supplement: Supplementary file 1 [file jcm-13-01204-s001.zip]

Archive with 1 entries (1 files):
- jcm-2789728-supplementary.pdf
